# Supplementary material for: Four millennia of long-term individual foraging site fidelity in a highly migratory marine predator
Source: Commun Biol. 2022 Apr 14;5:368. doi: 10.1038/s42003-022-03310-2 (PMC9010445; doi:10.1038/s42003-022-03310-2)
Supplement: Supplementary file 4 — Supplementary Data 1 [file 42003_2022_3310_MOESM4_ESM.xlsx]

## Sheet: Sheet1
Source	Sample	Site	Region	Period	Element	Context Details	δ13C	δ15N	%C	%N	C:N
This study	IUBC-3918	Yuquot site	British Columbia	2300-1000BCE	Tarsometatarsus	1J20A, W.6.35, Zone 1	-14.89	18.86	44.12	15.04	3.43
This study	IUBC-3919	Yuquot site	British Columbia	2300-1000BCE	Tarsometatarsus	1B27, O.6.702, Zone 1	-14.8	18.24	43.29	14.74	3.43
This study	IUBC-3920	Yuquot site	British Columbia	2300-1000BCE	Tarsometatarsus	1C27, 0.6.836, Zone 1	-14.31	19.08	44.06	15.11	3.41
This study	IUBC-3922	Yuquot site	British Columbia	2300-1000BCE	Tarsometatarsus	1J22A, W.6.45, Zone 1	-14.42	18.59	44.36	15.11	3.43
This study	IUBC-3924	Yuquot site	British Columbia	2300-1000BCE	Tarsometatarsus	1C27, 0.6.836, Zone 1	-14.87	17.97	45.87	16.77	3.19
This study	IUBC-3925	Yuquot site	British Columbia	1789-1966CE	Humerus	1F4, W.6.193, Zone 4	-15	17.89	43.76	15.9	3.21
This study	IUBC-3926	Yuquot site	British Columbia	800-1789CE	Coracoid	1G8A, O.6.675, Zone 3	-14.99	18.25	43.11	15.75	3.19
This study	IUBC-3927	Yuquot site	British Columbia	800-1789CE	Coracoid	3B13, O.6.547, Zone 3	-14.72	17.32	41.75	15.22	3.2
This study	IUBC-3928	Yuquot site	British Columbia	800-1789CE	Coracoid	1G9, O.3.142, Zone 3	-14.4	17.26	43.44	15.88	3.19
This study	IUBC-3929	Yuquot site	British Columbia	800-1789CE	Coracoid	1G8A, O.6.675, Zone 3	-14.36	17.84	42.5	15.66	3.17
This study	IUBC-3930	Yuquot site	British Columbia	800-1789CE	Coracoid	2F6B, O.6.144, Zone 3	-14.9	16.91	43.84	16.17	3.16
This study	IUBC-3931	Yuquot site	British Columbia	800-1789CE	Coracoid	2F10, O.6.252, Zone 3	-14.72	16.94	44.62	16.19	3.21
This study	IUBC-3932	Yuquot site	British Columbia	800-1789CE	Coracoid	1F8, O.6.219, Zone 3	-14.97	16.97	43.9	16.05	3.19
This study	IUBC-3933	Yuquot site	British Columbia	800-1789CE	Coracoid	2C8, O.3.165, Zone 3	-14.91	18.63	43.59	16.03	3.17
This study	IUBC-3934	Yuquot site	British Columbia	800-1789CE	Coracoid	1F8, O.6.219, Zone 3	-15.1	18.11	43.89	15.99	3.2
This study	IUBC-3935	Yuquot site	British Columbia	800-1789CE	Coracoid	2F10, O.6.252, Zone 3	-14.2	18.86	43.82	16.11	3.17
This study	IUBC-3936	Yuquot site	British Columbia	800-1789CE	Coracoid	1G8A, O.6.675, Zone 3	-14.41	18.79	43.82	16	3.19
This study	IUBC-3937	Yuquot site	British Columbia	800-1789CE	Coracoid	1G7, O.3.103, Zone 3	-14.61	18.65	43.98	16.02	3.2
This study	IUBC-3938	Yuquot site	British Columbia	800-1789CE	Coracoid	1F10, O.6.213, Zone 3	-14.86	17.9	43.24	15.91	3.17
This study	IUBC-3939	Yuquot site	British Columbia	800-1789CE	Coracoid	2F10, O.6.223, Zone 3	-14.42	17.47	43.53	16.01	3.17
This study	IUBC-3940	Yuquot site	British Columbia	800-1789CE	Coracoid	1K7, O.6.647, Zone 3	-14.92	17.78	43.53	16.07	3.16
This study	IUBC-3941	Yuquot site	British Columbia	800-1789CE	Coracoid	1F8, O.6.219, Zone 3	-14.67	17.98	43.07	15.87	3.16
This study	IUBC-3942	Yuquot site	British Columbia	800-1789CE	Coracoid	1G8A, O.6.675, Zone 3	-14.46	18.35	44.01	16.11	3.19
This study	IUBC-3943	Yuquot site	British Columbia	800-1789CE	Coracoid	1G8A, O.6.675, Zone 3	-14.75	17.46	43.83	16.03	3.19
This study	IUBC-3944	Yuquot site	British Columbia	800-1789CE	Coracoid	1G8B, O.6.716, Zone 3	-14.66	17.86	43.5	15.56	3.26
This study	IUBC-3945	Yuquot site	British Columbia	800-1789CE	Coracoid	1F8, W.6.219, Zone 3	-14.04	18.87	43.66	15.83	3.22
This study	IUBC-3946	Yuquot site	British Columbia	800-1789CE	Coracoid	2G9, W.6.143, Zone 3	-14.64	17.95	43.01	15.35	3.27
This study	IUBC-3947	Yuquot site	British Columbia	800-1789CE	Coracoid	2F10, O.6.252, Zone 3	-13.88	18.67	43.21	15.45	3.26
This study	IUBC-3948	Yuquot site	British Columbia	800-1789CE	Coracoid	1F9, W.6.217, Zone 3	-14.42	18.04	43.6	15.72	3.23
This study	IUBC-3949	Yuquot site	British Columbia	800-1789CE	Coracoid	2H7B, O.3.34, Zone 3	-13.98	19.41	43.4	15.52	3.26
This study	IUBC-3950	Yuquot site	British Columbia	800-1789CE	Coracoid	2F11A, O.6.225, Zone 3	-14.69	17.69	43.4	15.55	3.25
This study	IUBC-3951	Yuquot site	British Columbia	800-1789CE	Coracoid	1J5, O.3.57, Zone 3	-14.88	17.08	44.14	15.76	3.27
This study	IUBC-3952	Yuquot site	British Columbia	800-1789CE	Coracoid	2F10, O.6.252, Zone 3	-14.3	18.02	43.04	15.45	3.25
This study	IUBC-3953	Yuquot site	British Columbia	800-1789CE	Coracoid	1G8A, O.6.675, Zone 3	-14.49	17.59	42.94	15.42	3.25
This study	IUBC-3954	Yuquot site	British Columbia	800-1789CE	Coracoid	1H7B, O.3.34, Zone 3	-14.65	18.29	44.52	16.01	3.24
This study	IUBC-3955	Yuquot site	British Columbia	800-1789CE	Coracoid	2F10, O.6.252, Zone 3	-14.12	20.11	44.28	15.92	3.24
This study	IUBC-3956	Yuquot site	British Columbia	800-1789CE	Coracoid	2F10, O.6.223, Zone 3	-14.82	18.56	44.28	15.86	3.26
This study	IUBC-3957	Yuquot site	British Columbia	800-1789CE	Coracoid	2F10, O.6.252, Zone 3	-14.36	17.3	44.72	15.91	3.28
This study	IUBC-3958	Yuquot site	British Columbia	800-1789CE	Coracoid	1F10, W.6.216, Zone 3	-14.7	18.48	44.31	15.92	3.25
This study	IUBC-3959	Yuquot site	British Columbia	800-1789CE	Coracoid	3C12, O.6.975, Zone 3	-14.1	18.53	44.43	16.07	3.22
This study	IUBC-3960	Yuquot site	British Columbia	800-1789CE	Coracoid	2C8, O.3.165, Zone 3	-14.48	17.95	44	15.92	3.22
This study	IUBC-3961	Yuquot site	British Columbia	800-1789CE	Coracoid	2F10, O.6.252, Zone 3	-14.87	16.83	44.32	16.08	3.21
This study	IUBC-3962	Yuquot site	British Columbia	800-1789CE	Coracoid	1F10, W.6.216, Zone 3	-14.29	17.48	44.03	15.93	3.22
This study	IUBC-3963	Yuquot site	British Columbia	800-1789CE	Coracoid	1F8, W.6.219, Zone 3	-14.93	17.95	44.42	15.74	3.29
This study	IUBC-3964	Yuquot site	British Columbia	800-1789CE	Coracoid	1F10, W.6.216, Zone 3	-14.64	18.35	44.21	15.84	3.26
This study	IUBC-3965	Yuquot site	British Columbia	1000BCE-800CE	Wing digit	2D21, W.6.296, Zone 2	-14.47	18.08	43.9	15.8	3.24
This study	IUBC-3966	Yuquot site	British Columbia	1000BCE-800CE	Wing digit	2J9, 6.280, Zone 2	-14.76	17.7	43.8	15.7	3.25
This study	IUBC-3967	Yuquot site	British Columbia	1000BCE-800CE	Wing digit	2H18A, 6.201?, Zone 2	-13.95	17.6	43.74	15.75	3.24
This study	IUBC-3968	Yuquot site	British Columbia	1000BCE-800CE	Wing digit	3A25A, O.6.946, Zone 2	-14.93	17.18	43.8	15.88	3.22
This study	IUBC-3969	Yuquot site	British Columbia	1000BCE-800CE	Wing digit	2A19, 6.290, Zone 2	-15.51	18.04	44.16	15.75	3.27
This study	IUBC-3970	Yuquot site	British Columbia	1000BCE-800CE	Wing digit	1A22, W.6.276, Zone 2	-15.28	17.23	43.86	15.58	3.28
This study	IUBC-3971	Yuquot site	British Columbia	1000BCE-800CE	Wing digit	1J13, W.6.187, Zone 2	-14.83	16.88	44.5	15.93	3.26
This study	IUBC-3972	Yuquot site	British Columbia	1000BCE-800CE	Wing digit	1M9, 6.260, Zone 2	-14.51	17.74	44.23	15.85	3.25
This study	IUBC-3973	Yuquot site	British Columbia	1000BCE-800CE	Wing digit	2H12, O.6.343, Zone 2	-14.95	17.54	44.61	16.18	3.22
This study	IUBC-3974	Yuquot site	British Columbia	1000BCE-800CE	Wing digit	1J21C, W.6.55, Zone 2	-14.61	18.28	43.59	15.67	3.24
This study	IUBC-3975	Yuquot site	British Columbia	1000BCE-800CE	Wing digit	1K11B, O.6.639, Zone 2	-14.11	18.5	43.66	15.73	3.24
This study	IUBC-3976	Yuquot site	British Columbia	1000BCE-800CE	Wing digit	1G17A, O.6.674, Zone 2	-14.33	17.64	42.94	15.55	3.22
This study	IUBC-3977	Yuquot site	British Columbia	1000BCE-800CE	Wing digit	1H15A, O.3.23, Zone 2	-14.83	17.61	43.97	15.88	3.23
This study	IUBC-3979	Yuquot site	British Columbia	1000BCE-800CE	Wing digit	1A17, O.6.981, Zone 2	-14.88	17.77	43.17	15.48	3.25
This study	IUBC-3980	Yuquot site	British Columbia	1000BCE-800CE	Wing digit	3B22B, O.6.889, Zone 2	-14.51	16.74	44.08	15.74	3.27
This study	IUBC-3981	Yuquot site	British Columbia	1000BCE-800CE	Wing digit	1J11, W.6.245, Zone 2	-14.63	17.61	43.24	15.54	3.24
This study	IUBC-3982	Yuquot site	British Columbia	1000BCE-800CE	Wing digit	2K12A, O.6.233, Zone 2	-13.85	17.65	43.25	15.8	3.19
This study	IUBC-3983	Yuquot site	British Columbia	1000BCE-800CE	Wing digit	2C22, O.6.958, Zone 2	-14.62	17.21	43.38	15.35	3.3
This study	IUBC-3984	Yuquot site	British Columbia	1000BCE-800CE	Wing digit	1E18, 0.6.440, Zone 2	-15.1	17.66	43.4	15.52	3.26
This study	IUBC-3985	Yuquot site	British Columbia	1000BCE-800CE	Wing digit	3C23, W.6.19, Zone 2	-15.32	18.22	43.36	15.53	3.26
This study	IUBC-3986	Yuquot site	British Columbia	1000BCE-800CE	Wing digit	3A22, 6.816, Zone 2	-14.7	18.39	43.63	15.67	3.25
This study	IUBC-3987	Yuquot site	British Columbia	1000BCE-800CE	Wing digit	2C23, W.6.212, Zone 2	-14.25	17	43.63	15.65	3.25
This study	IUBC-3988	Yuquot site	British Columbia	1000BCE-800CE	Wing digit	2A12, O.6.971, Zone 2	-14.09	18.95	43.73	15.94	3.2
This study	IUBC-3989	Yuquot site	British Columbia	1000BCE-800CE	Wing digit	2H14B, O.6.342, Zone 2	-13.84	18.3	43.87	15.68	3.26
This study	IUBC-3990	Yuquot site	British Columbia	1000BCE-800CE	Wing digit	3A20, O.6.871, Zone 2	-14.55	17.73	43.98	15.52	3.31
This study	IUBC-3991	Yuquot site	British Columbia	1789-1966CE	Humerus	1G8A, O.6.675, Zone 4	-14.18	18.74	43.8	15.61	3.27
This study	IUBC-3992	Yuquot site	British Columbia	1789-1966CE	Humerus	1G8A, O.6.675, Zone 4	-14.66	18.4	44.37	15.97	3.24
This study	IUBC-3993	Yuquot site	British Columbia	1789-1966CE	Humerus	1G8A, O.6.675, Zone 4	-14.85	18.42	43.74	15.72	3.24
This study	IUBC-3994	Yuquot site	British Columbia	1789-1966CE	Humerus	1G8A, O.6.675, Zone 4	-15.04	16.29	42.69	15.41	3.23
This study	IUBC-3995	Yuquot site	British Columbia	1789-1966CE	Humerus	2K5A, 6.536, Zone 4	-14.81	18.28	43.93	15.69	3.27
This study	IUBC-3996	Yuquot site	British Columbia	1789-1966CE	Humerus	2G8C, 3.128, Zone 4	-13.63	19.49	43.42	15.57	3.25
This study	IUBC-3997	Yuquot site	British Columbia	1789-1966CE	Humerus	2H6B, O.6.371, Zone 4	-14.81	17.81	41.8	15.15	3.22
This study	IUBC-3998	Yuquot site	British Columbia	1789-1966CE	Humerus	1H7A, O.3.11, Zone 4	-14.54	18.68	43.77	15.71	3.25
This study	IUBC-3999	Yuquot site	British Columbia	1789-1966CE	Humerus	1G7B, O.6.678, Zone 4	-14.16	18.36	43.53	15.81	3.21
This study	IUBC-4000	Yuquot site	British Columbia	1789-1966CE	Humerus	2G8A, W.6.130, Zone 4	-14.09	18.34	43.6	15.81	3.22
This study	IUBC-4001	Yuquot site	British Columbia	1789-1966CE	Humerus	2D4B, O.6.461, Zone 4	-13.48	19.92	43.46	15.95	3.18
This study	IUBC-4002	Yuquot site	British Columbia	1789-1966CE	Humerus	1K5C, O.6.635, Zone 4	-13.98	19.15	43.44	15.43	3.28
This study	IUBC-4003	Yuquot site	British Columbia	1789-1966CE	Humerus	1H6A, O.3.32, Zone 4	-14.7	18.26	43.66	15.69	3.24
This study	IUBC-4004	Yuquot site	British Columbia	1789-1966CE	Humerus	2C7A, O.6.493, Zone 4	-15.31	17.65	43.8	15.76	3.24
This study	IUBC-4005	Yuquot site	British Columbia	1789-1966CE	Humerus	2D4C, W.6.152, Zone 4	-14.04	18.45	43.42	15.55	3.26
This study	IUBC-4006	Yuquot site	British Columbia	1789-1966CE	Humerus	3B2A, O.6.683, Zone 4	-14.96	18.19	43.88	15.7	3.26
This study	IUBC-4007	Yuquot site	British Columbia	1789-1966CE	Humerus	2K3A, O.6.586, Zone 4	-14.1	17.9	43.45	15.65	3.24
This study	IUBC-4008	Yuquot site	British Columbia	1789-1966CE	Humerus	1G7B, O.6.678, Zone 4	-13.78	18.14	43.29	15.73	3.21
This study	IUBC-4009	Yuquot site	British Columbia	1789-1966CE	Humerus	3C4, O.6.477, Zone 4	-14.39	18.08	43.61	15.69	3.24
This study	IUBC-4010	Yuquot site	British Columbia	1789-1966CE	Humerus	1G8A, O.6.675, Zone 4	-14.56	18.01	42.69	15.79	3.15
This study	IUBC-4011	Yuquot site	British Columbia	1789-1966CE	Humerus	2G6, O.3.127, Zone 4	-14.39	17.78	43.14	15.6	3.23
This study	IUBC-4012	Yuquot site	British Columbia	1789-1966CE	Humerus	2F3A, O.6.253, Zone 4	-15.12	18.54	43.49	15.6	3.25
This study	IUBC-4013	Yuquot site	British Columbia	1789-1966CE	Humerus	1F4, W.6.208, Zone 4	-14.69	17.99	43.86	15.68	3.26
This study	IUBC-7019	RBCM	British Columbia	1889 CE	Feather	Accession 1491, Adult	-14.49	16.32	42.2	12.79	3.85
This study	IUBC-7020	RBCM	British Columbia	1889 CE	Feather	Accession 1492, Juvenile	-13.64	18.42	42.5	12.87	3.85
This study	IUBC-3921	Yuquot site	British Columbia	2300-1000BCE	Tarsometatarsus	1J20A, W.6.39, Zone 1	-14.55	17.96	39.13	12.64	3.61
This study	IUBC-3923	Yuquot site	British Columbia	2300-1000BCE	Tarsometatarsus	1C27, 0.6.836, Zone 1	-14.98	17.16	41.94	13.45	3.64
Eda, et al. 2012	4	Hamanaka 2	Japan	600-1100CE	Carpometacarpus	NR	-13.55	18.03	NR	NR	NR
Eda, et al. 2012	5	Hamanaka 2	Japan	600-1100CE	Carpometacarpus	NR	-13.53	18.34	NR	NR	NR
Eda, et al. 2012	6	Hamanaka 2	Japan	600-1100CE	Carpometacarpus	NR	-12.06	16.99	NR	NR	NR
Eda, et al. 2012	7	Hamanaka 2	Japan	600-1100CE	Carpometacarpus	NR	-13.38	17.13	NR	NR	NR
Eda, et al. 2012	8	Hamanaka 2	Japan	600-1100CE	Carpometacarpus	NR	-12.83	17.38	NR	NR	NR
Eda, et al. 2012	9	Hamanaka 2	Japan	600-1100CE	Carpometacarpus	NR	-12.69	17.83	NR	NR	NR
Eda, et al. 2012	10	Hamanaka 2	Japan	600-1100CE	Carpometacarpus	NR	-13.41	17.42	NR	NR	NR
Eda, et al. 2012	13	Hamanaka 2	Japan	600-1100CE	Carpometacarpus	NR	-14.25	16.49	NR	NR	NR
Eda, et al. 2012	14	Hamanaka 2	Japan	600-1100CE	Carpometacarpus	NR	-13.19	16.65	NR	NR	NR
Eda, et al. 2012	15	Hamanaka 2	Japan	600-1100CE	Carpometacarpus	NR	-14.04	17.44	NR	NR	NR
Eda, et al. 2012	22	Hamanaka 2	Japan	600-1100CE	Carpometacarpus	NR	-12.63	16.66	NR	NR	NR
Eda, et al. 2012	23	Hamanaka 2	Japan	600-1100CE	Carpometacarpus	NR	-12.34	16.84	NR	NR	NR
Eda, et al. 2012	24	Hamanaka 2	Japan	600-1100CE	Carpometacarpus	NR	-13.97	17.76	NR	NR	NR
Eda, et al. 2012	25	Hamanaka 2	Japan	600-1100CE	Carpometacarpus	NR	-12.53	17.42	NR	NR	NR
Eda, et al. 2012	26	Hamanaka 2	Japan	600-1100CE	Carpometacarpus	NR	-14.01	18.4	NR	NR	NR
Eda, et al. 2012	27	Hamanaka 2	Japan	600-1100CE	Carpometacarpus	NR	-13.74	18	NR	NR	NR
Eda, et al. 2012	28	Hamanaka 2	Japan	600-1100CE	Carpometacarpus	NR	-11.99	16.54	NR	NR	NR
Eda, et al. 2012	29	Hamanaka 2	Japan	600-1100CE	Carpometacarpus	NR	-14.51	17.2	NR	NR	NR
Eda, et al. 2012	30	Hamanaka 2	Japan	600-1100CE	Carpometacarpus	NR	-12.74	16.53	NR	NR	NR
Eda, et al. 2012	31	Hamanaka 2	Japan	600-1100CE	Carpometacarpus	NR	-14.14	16.99	NR	NR	NR
Eda, et al. 2012	32	Hamanaka 2	Japan	600-1100CE	Carpometacarpus	NR	-12.94	16.52	NR	NR	NR
Eda, et al. 2012	33	Hamanaka 2	Japan	600-1100CE	Carpometacarpus	NR	-13.38	17.16	NR	NR	NR
Eda, et al. 2012	34	Hamanaka 2	Japan	600-1100CE	Carpometacarpus	NR	-13.56	18.06	NR	NR	NR
Eda, et al. 2012	36	Hamanaka 2	Japan	600-1100CE	Carpometacarpus	NR	-13.64	16.33	NR	NR	NR
Eda, et al. 2012	88	Hamanaka 2	Japan	600-1100CE	Carpometacarpus	NR	-14.49	18.35	NR	NR	NR
Eda, et al. 2012	89	Hamanaka 2	Japan	600-1100CE	Carpometacarpus	NR	-13.79	16.32	NR	NR	NR
Eda, et al. 2012	90	Hamanaka 2	Japan	600-1100CE	Carpometacarpus	NR	-14.02	16.96	NR	NR	NR
Eda, et al. 2012	92	Hamanaka 2	Japan	600-1100CE	Carpometacarpus	NR	-13.73	16.62	NR	NR	NR
Eda, et al. 2012	93	Hamanaka 2	Japan	600-1100CE	Carpometacarpus	NR	-13.29	17.14	NR	NR	NR
Eda, et al. 2012	94	Hamanaka 2	Japan	600-1100CE	Carpometacarpus	NR	-13.22	17.45	NR	NR	NR
Eda, et al. 2012	95	Hamanaka 2	Japan	600-1100CE	Carpometacarpus	NR	-13.92	17	NR	NR	NR
Eda, et al. 2012	97	Hamanaka 2	Japan	600-1100CE	Carpometacarpus	NR	-13.51	16.34	NR	NR	NR
Eda, et al. 2012	99	Hamanaka 2	Japan	600-1100CE	Carpometacarpus	NR	-13.49	16.58	NR	NR	NR
Eda, et al. 2012	100	Hamanaka 2	Japan	600-1100CE	Carpometacarpus	NR	-13.4	16.9	NR	NR	NR
Eda, et al. 2012	101	Hamanaka 2	Japan	600-1100CE	Carpometacarpus	NR	-13.84	16.47	NR	NR	NR
Eda, et al. 2012	102	Hamanaka 2	Japan	600-1100CE	Carpometacarpus	NR	-13.61	16.81	NR	NR	NR
Eda, et al. 2012	103	Hamanaka 2	Japan	600-1100CE	Carpometacarpus	NR	-13.91	16.78	NR	NR	NR
Eda, et al. 2012	105	Hamanaka 2	Japan	600-1100CE	Carpometacarpus	NR	-14.25	17.44	NR	NR	NR
Eda, et al. 2012	106	Hamanaka 2	Japan	600-1100CE	Carpometacarpus	NR	-14.32	16.79	NR	NR	NR
Eda, et al. 2012	108	Hamanaka 2	Japan	600-1100CE	Carpometacarpus	NR	-12.75	17.33	NR	NR	NR
Eda, et al. 2012	110	Hamanaka 2	Japan	600-1100CE	Carpometacarpus	NR	-13.36	17.63	NR	NR	NR
Eda, et al. 2012	119	Hamanaka 2	Japan	600-1100CE	Carpometacarpus	NR	-14.71	17.15	NR	NR	NR
Eda, et al. 2012	120	Hamanaka 2	Japan	600-1100CE	Carpometacarpus	NR	-12.82	17	NR	NR	NR
Eda, et al. 2012	121	Hamanaka 2	Japan	600-1100CE	Carpometacarpus	NR	-14.36	18.74	NR	NR	NR
Eda, et al. 2012	122	Hamanaka 2	Japan	600-1100CE	Carpometacarpus	NR	-13.38	16.75	NR	NR	NR
Eda, et al. 2012	123	Hamanaka 2	Japan	600-1100CE	Carpometacarpus	NR	-13.04	17.47	NR	NR	NR
Vokhshoori et al. 2019	20A-SE10L-9	NR	Oregon	500-1000CE	NR	NR	-15.96	15.19	NR	NR	NR
Vokhshoori et al. 2019	20B-SW20G-4	NR	Oregon	500-1000CE	NR	NR	-16.1	17.75	NR	NR	NR
Vokhshoori et al. 2019	20C-NE12F-8	NR	Oregon	500-1000CE	NR	NR	-15.71	17.4	NR	NR	NR
Vokhshoori et al. 2019	20D-NE12E-9	NR	Oregon	500-1000CE	NR	NR	-15.57	17.94	NR	NR	NR
Vokhshoori et al. 2019	20E-NE11B-6	NR	Oregon	500-1000CE	NR	NR	-15.74	17.13	NR	NR	NR
Vokhshoori et al. 2019	20F-SE10I-6	NR	Oregon	500-1000CE	NR	NR	-15.05	17.96	NR	NR	NR
Vokhshoori et al. 2019	20G-SE10L-10	NR	Oregon	500-1000CE	NR	NR	-15.81	17.73	NR	NR	NR
Vokhshoori et al. 2019	20H-SE8K-7-11	NR	Oregon	500-1000CE	NR	NR	-15.51	17.37	NR	NR	NR
Vokhshoori et al. 2019	47A-NE2B2	NR	Oregon	500-1000CE	NR	NR	-15.39	16.92	NR	NR	NR
Vokhshoori et al. 2019	47B-NE2B-3	NR	Oregon	500-1000CE	NR	NR	-15.2	19.32	NR	NR	NR
Vokhshoori et al. 2019	47C--NWA2-5	NR	Oregon	500-1000CE	NR	NR	-15.75	17.77	NR	NR	NR
Vokhshoori et al. 2019	47D-NE2B-4	NR	Oregon	500-1000CE	NR	NR	-15.53	15.83	NR	NR	NR
Vokhshoori et al. 2019	47E-NWA2-3	NR	Oregon	500-1000CE	NR	NR	-14.47	18.25	NR	NR	NR
Vokhshoori et al. 2019	47F-NE2B-2	NR	Oregon	500-1000CE	NR	NR	-14.32	18.53	NR	NR	NR
Vokhshoori et al. 2019	47G-SW3B-8	NR	Oregon	500-1000CE	NR	NR	-15.17	18.13	NR	NR	NR
Vokhshoori et al. 2019	47I-SWB4-8,9	NR	Oregon	500-1000CE	NR	NR	-15.01	18.56	NR	NR	NR
Vokhshoori et al. 2019	ALB PC 115	NR	California	500-1500CE	NR	NR	-14.62	18.07	NR	NR	3.34
Vokhshoori et al. 2019	ALB PC 116	NR	California	500-1500CE	NR	NR	-14.69	16.89	NR	NR	3.22
Vokhshoori et al. 2019	ALB PC 117	NR	California	500-1500CE	NR	NR	-14.12	19.96	NR	NR	3.3
Vokhshoori et al. 2019	ALB PC 118	NR	California	500-1500CE	NR	NR	-15.09	17.6	NR	NR	3.29
Vokhshoori et al. 2019	ALB PC 119	NR	California	500-1500CE	NR	NR	-14.7	18.21	NR	NR	3.28
Vokhshoori et al. 2019	ALB PC 120	NR	California	500-1500CE	NR	NR	-15.63	17.29	NR	NR	3.29
Vokhshoori et al. 2019	ALB PC 121	NR	California	500-1500CE	NR	NR	-15.54	19.17	NR	NR	3.48
Vokhshoori et al. 2019	ALB PC 122A	NR	California	500-1500CE	NR	NR	-14.28	18.14	NR	NR	3.23
Vokhshoori et al. 2019	ALB PC 122B	NR	California	500-1500CE	NR	NR	-14.83	18.02	NR	NR	3.32
Vokhshoori et al. 2019	ALB PC 124	NR	California	500-1500CE	NR	NR	-15.41	18.85	NR	NR	3.59
Vokhshoori et al. 2019	ALB PC 125	NR	California	500-1500CE	NR	NR	-14.02	19.26	NR	NR	3.34
Vokhshoori et al. 2019	ALB PC 126	NR	California	500-1500CE	NR	NR	-13.83	19.67	NR	NR	3.31
Vokhshoori et al. 2019	ALB PC 128	NR	California	500-1500CE	NR	NR	-15.24	18.87	NR	NR	3.4
Vokhshoori et al. 2019	ALB PC 129	NR	California	500-1500CE	NR	NR	-14.81	18	NR	NR	3.33
Vokhshoori et al. 2019	ALB PC 130	NR	California	500-1500CE	NR	NR	-15.6	17.83	NR	NR	3.4
Vokhshoori et al. 2019	ALB PC 131	NR	California	500-1500CE	NR	NR	-15.98	19.07	NR	NR	3.44
Vokhshoori et al. 2019	ALB PC 133	NR	California	500-1500CE	NR	NR	-15.14	17.01	NR	NR	3.33
Vokhshoori et al. 2019	ALB PC 134	NR	California	500-1500CE	NR	NR	-15.07	17.67	NR	NR	3.36
Vokhshoori et al. 2019	ALB PC 135	NR	California	500-1500CE	NR	NR	-14.56	18.63	NR	NR	3.37
Vokhshoori et al. 2019	ALB PC 137	NR	California	500-1500CE	NR	NR	-14.81	17.81	NR	NR	3.29
Vokhshoori et al. 2019	ALB PC 138	NR	California	500-1500CE	NR	NR	-15.95	17.79	NR	NR	3.28
Vokhshoori et al. 2019	ALB PC 139	NR	California	500-1500CE	NR	NR	-14.45	17.08	NR	NR	3.25
Vokhshoori et al. 2019	ALB PC 140	NR	California	500-1500CE	NR	NR	-15.27	17.14	NR	NR	3.41
Vokhshoori et al. 2019	ALB PC 141	NR	California	500-1500CE	NR	NR	-14.83	17.19	NR	NR	3.35
Vokhshoori et al. 2019	ALB PC 142	NR	California	500-1500CE	NR	NR	-14.97	16.68	NR	NR	3.37
Vokhshoori et al. 2019	ALB PC 143	NR	California	500-1500CE	NR	NR	-15.4	17.87	NR	NR	3.42
Vokhshoori et al. 2019	ALB PC 144	NR	California	500-1500CE	NR	NR	-14.53	20.34	NR	NR	3.3
Vokhshoori et al. 2019	ALB PC 145	NR	California	500-1500CE	NR	NR	-14.63	20.3	NR	NR	3.34
Vokhshoori et al. 2019	ALB PC 146	NR	California	500-1500CE	NR	NR	-14.06	17.78	NR	NR	3.3
Vokhshoori et al. 2019	ALB PC 147	NR	California	500-1500CE	NR	NR	-15.46	17.38	NR	NR	3.32
Vokhshoori et al. 2019	ALB PC 148	NR	California	500-1500CE	NR	NR	-14.8	18.38	NR	NR	3.25
Vokhshoori et al. 2019	ALB PC 149	NR	California	500-1500CE	NR	NR	-15.57	18.22	NR	NR	3.42
Vokhshoori et al. 2019	ALB PC 150	NR	California	500-1500CE	NR	NR	-14.65	19.54	NR	NR	3.3
Vokhshoori et al. 2019	ALB PC 151	NR	California	500-1500CE	NR	NR	-14.97	19.46	NR	NR	3.32
Vokhshoori et al. 2019	ALB PC 152	NR	California	500-1500CE	NR	NR	-14.79	18.31	NR	NR	3.29
Vokhshoori et al. 2019	ALB PC 153	NR	California	500-1500CE	NR	NR	-14.53	19.26	NR	NR	3.3
Vokhshoori et al. 2019	ALB PC 155	NR	California	500-1500CE	NR	NR	-14.86	19.7	NR	NR	3.29
Vokhshoori et al. 2019	ALB PC 156	NR	California	500-1500CE	NR	NR	-14.89	18.22	NR	NR	3.24
Vokhshoori et al. 2019	ALB PC 157	NR	California	500-1500CE	NR	NR	-15.75	17.55	NR	NR	3.25
Vokhshoori et al. 2019	ALB PC 158	NR	California	500-1500CE	NR	NR	-15.64	20.69	NR	NR	3.48
Vokhshoori et al. 2019	ALB PC 159	NR	California	500-1500CE	NR	NR	-15.24	20.72	NR	NR	3.26
Vokhshoori et al. 2019	ALB PC 160	NR	California	500-1500CE	NR	NR	-14.89	19.58	NR	NR	3.28
Vokhshoori et al. 2019	ALB PC 161	NR	California	500-1500CE	NR	NR	-15	19.15	NR	NR	3.28
Vokhshoori et al. 2019	ALB PC 164	NR	California	500-1500CE	NR	NR	-15.59	18.68	NR	NR	3.32
Vokhshoori et al. 2019	ALB PC 165	NR	California	500-1500CE	NR	NR	-13.93	19.26	NR	NR	3.32
Vokhshoori et al. 2019	ALB PC 166	NR	California	500-1500CE	NR	NR	-14.56	18.64	NR	NR	3.39
Vokhshoori et al. 2019	ALB PC 167	NR	California	500-1500CE	NR	NR	-14.4	17.52	NR	NR	3.38
Vokhshoori et al. 2019	ALB PC 170	NR	California	500-1500CE	NR	NR	-16	17.97	NR	NR	3.57
Vokhshoori et al. 2019	ALB PC 171	NR	California	500-1500CE	NR	NR	-14.44	20.19	NR	NR	3.34
Vokhshoori et al. 2019	KBP 1861.001	NR	Russia	500BCE-1200CE	NR	NR	-15.08	18.31	NR	NR	3.13
Vokhshoori et al. 2019	KBP 1861.002	NR	Russia	500BCE-1200CE	NR	NR	-15.08	18.1	NR	NR	3.07
Vokhshoori et al. 2019	KBP 1861.003	NR	Russia	500BCE-1200CE	NR	NR	-14.88	17.6	NR	NR	3.05
Vokhshoori et al. 2019	KBP 1861.005	NR	Russia	500BCE-1200CE	NR	NR	-15.96	18.63	NR	NR	3.15
Vokhshoori et al. 2019	KBP 2240.005	NR	Russia	500BCE-1200CE	NR	NR	-15.07	17.75	NR	NR	3.27
Vokhshoori et al. 2019	KBP 2240.014	NR	Russia	500BCE-1200CE	NR	NR	-15.78	16.44	NR	NR	3.18
Vokhshoori et al. 2019	KBP 2241.005	NR	Russia	500BCE-1200CE	NR	NR	-15.2	16.91	NR	NR	3.18
Vokhshoori et al. 2019	KBP 2241.028	NR	Russia	500BCE-1200CE	NR	NR	-13.97	17.24	NR	NR	3.06
Vokhshoori et al. 2019	KBP 2241.047	NR	Russia	500BCE-1200CE	NR	NR	-15.5	17.96	NR	NR	3.16
Vokhshoori et al. 2019	KBP 2255.041	NR	Russia	500BCE-1200CE	NR	NR	-14.11	18.71	NR	NR	3.04
Vokhshoori et al. 2019	KBP 2263.008	NR	Russia	500BCE-1200CE	NR	NR	-14.18	16.96	NR	NR	3.05
Vokhshoori et al. 2019	KBP 2368.020	NR	Russia	500BCE-1200CE	NR	NR	-14.69	18.35	NR	NR	3.03
Vokhshoori et al. 2019	KBP 2385.069	NR	Russia	500BCE-1200CE	NR	NR	-14.08	17.17	NR	NR	3.2
Vokhshoori et al. 2019	KBP 2385.070	NR	Russia	500BCE-1200CE	NR	NR	-15.87	16.37	NR	NR	3.13
Vokhshoori et al. 2019	KBP 2385.089	NR	Russia	500BCE-1200CE	NR	NR	-14.88	17.26	NR	NR	3.12
Vokhshoori et al. 2019	KBP 2390.014	NR	Russia	500BCE-1200CE	NR	NR	-15.59	18.15	NR	NR	3.13
Vokhshoori et al. 2019	KBP 2569.308	NR	Russia	500BCE-1200CE	NR	NR	-14.91	18.27	NR	NR	3.07
Vokhshoori et al. 2019	KBP 2659.001	NR	Russia	500BCE-1200CE	NR	NR	-15.56	18.76	NR	NR	3.16
Vokhshoori et al. 2019	KBP 3478.007	NR	Russia	500BCE-1200CE	NR	NR	-14.86	18.36	NR	NR	3.03
Vokhshoori et al. 2019	KBP 3478.010	NR	Russia	500BCE-1200CE	NR	NR	-14.85	18.42	NR	NR	3.17
Vokhshoori et al. 2019	KBP 3544.005	NR	Russia	500BCE-1200CE	NR	NR	-15.73	19.73	NR	NR	3.32
Vokhshoori et al. 2019	KBP 3671.032	NR	Russia	500BCE-1200CE	NR	NR	-14.22	19.6	NR	NR	3.02
Vokhshoori et al. 2019	KBP 3671.125	NR	Russia	500BCE-1200CE	NR	NR	-15.95	17.6	NR	NR	3.12
Vokhshoori et al. 2019	KBP 3674.101	NR	Russia	500BCE-1200CE	NR	NR	-14.92	18.71	NR	NR	3.16
Vokhshoori et al. 2019	KBP 3674.102	NR	Russia	500BCE-1200CE	NR	NR	-15.13	17.22	NR	NR	3.12
Vokhshoori et al. 2019	KBP 3675.009	NR	Russia	500BCE-1200CE	NR	NR	-15.06	20.22	NR	NR	3.32
Vokhshoori et al. 2019	KBP 3675.067	NR	Russia	500BCE-1200CE	NR	NR	-14.55	17.78	NR	NR	3.05
Vokhshoori et al. 2019	KBP 3686.114	NR	Russia	500BCE-1200CE	NR	NR	-15.79	17.66	NR	NR	3.1
Vokhshoori et al. 2019	KBP 3686.122	NR	Russia	500BCE-1200CE	NR	NR	-14.4	18.95	NR	NR	3.16
Vokhshoori et al. 2019	KBP 3687.569	NR	Russia	500BCE-1200CE	NR	NR	-15.04	18.18	NR	NR	3.06
Vokhshoori et al. 2019	KBP 3700.024	NR	Russia	500BCE-1200CE	NR	NR	-15.62	17.57	NR	NR	3.03
Vokhshoori et al. 2019	KBP 3812.041	NR	Russia	500BCE-1200CE	NR	NR	-15.92	18.62	NR	NR	3.21
Vokhshoori et al. 2019	KBP 3812.050	NR	Russia	500BCE-1200CE	NR	NR	-15.79	18.05	NR	NR	3.07
Vokhshoori et al. 2019	KBP 3891.010	NR	Russia	500BCE-1200CE	NR	NR	-14.86	18.96	NR	NR	3.23
Vokhshoori et al. 2019	KBP 4159.056	NR	Russia	500BCE-1200CE	NR	NR	-15.26	18.02	NR	NR	3.17
Vokhshoori et al. 2019	RKA-2217	NR	Japan	500-1000CE	NR	NR	-15.22	17.24	NR	NR	3.38
Vokhshoori et al. 2019	RKA-2457	NR	Japan	500-1000CE	NR	NR	-14.93	17.15	NR	NR	3.27
Vokhshoori et al. 2019	RKA-2824	NR	Japan	500-1000CE	NR	NR	-14.06	18.05	NR	NR	3.23
Vokhshoori et al. 2019	RKA-2843	NR	Japan	500-1000CE	NR	NR	-14.67	17.88	NR	NR	3.24
Vokhshoori et al. 2019	RKA-3472	NR	Japan	500-1000CE	NR	NR	-14.52	17.54	NR	NR	3.25
Vokhshoori et al. 2019	RKA-3903	NR	Japan	500-1000CE	NR	NR	-13.95	16.84	NR	NR	3.27
Vokhshoori et al. 2019	RKA-3959	NR	Japan	500-1000CE	NR	NR	-15.52	18.55	NR	NR	3.31
Vokhshoori et al. 2019	RKA-4967	NR	Japan	500-1000CE	NR	NR	-14.55	18	NR	NR	3.38
Vokhshoori et al. 2019	RKA-5010	NR	Japan	500-1000CE	NR	NR	-14.44	18.02	NR	NR	3.3
Vokhshoori et al. 2019	RKA-6917	NR	Japan	500-1000CE	NR	NR	-14.5	17.29	NR	NR	3.27
